# Supplementary material for: Prenatal listening to songs composed for pregnancy and symptoms of anxiety and depression: a pilot study
Source: BMC Complement Altern Med. 2017 May 8;17:256. doi: 10.1186/s12906-017-1759-3 (PMC5423008; doi:10.1186/s12906-017-1759-3)
Supplement: Additional file 1: — Dataset: EPDS, State Anxiety and Trait Anxiety Scores at Baseline and 12 weeks in the control and music groups. [file 12906_2017_1759_MOESM1_ESM.xlsx]

## Sheet: Recovered_Sheet1
	Gestation	Country	Group	S.S_Week0	S.T_Week0	EPDS_Week0	S.S._12WEEK	S.T_12WEEK	EPDS_12WEEK
P1	22	2	2	26	29	6	29	27	5
P2	23	4	2	22	26	5	45	41	15
P3	24	1	2	24	35	8	20	20	0
P4	7	1	1	39	37	5	26	28	1
P5	18	1	1	34	48	6	24	26	3
P6	22	1	2	28	35	5	25	22	2
P7	4	1	2	43	46	6	37	40	3
P8	18	1	2	26	27	4	20	25	0
P9	4	1	1	27	42	10	21	34	1
P10	#NULL!	193	1	21	29	8	43	47	15
P11	11	1	2	25	34	13	35	27	2
P12	30	2	2	43	37	9	20	23	1
P13	20	1	2	30	28	9	22	26	2
P14	7	#NULL!	2	45	45	7	40	34	3
P15	16	1	2	65	67	18	35	36	3
P16	14	1	2	42	51	13	35	37	9
P17	3	1	1	54	49	16	46	59	16
P18	31	1	1	28	35	8	20	27	1
P19	11	1	1	42	49	10	51	51	13
P20	17	1	2	48	40	16	36	37	9
P21	6	1	2	33	37	3	23	25	4
P22	21	1	1	57	57	18	49	53	12
P23	26	1	2	41	51	8	33	30	2
P25	17	1	2	56	34	17	24	30	1
P26	13	1	1	49	53	7	45	42	8
P27	#NULL!	2	1	25	30	4	23	28	6
P28	27	1	1	58	49	18	65	57	13
P29	25	1	2	24	25	1	23	20	0
P30	16	1	1	34	42	8	30	37	5
P31	9	1	1	32	39	7	21	22	0
P32	23	2	2	52	54	13	51	55	12
P33	5	1	1	37	41	1	21	25	0
P34	22	1	1	32	37	16	29	35	8
P35	30	1	2	37	37	6	30	27	2
P37	#NULL!	2	2	32	32	1	23	30	0
P38	5	1	1	53	47	7	49	50	15
